# Supplementary material for: Potential Association Between Asthma, Helicobacter pylori Infection, and Gastric Cancer
Source: Front Oncol. 2021 Mar 8;11:630235. doi: 10.3389/fonc.2021.630235 (PMC7982477; doi:10.3389/fonc.2021.630235)
Supplement: Supplementary file 1 [file Data_Sheet_1.xlsx]

## Sheet: Sheet1
MolId	MolName	Target
MOL001458	coptisine	Nitric oxide synthase, inducible
MOL001458	coptisine	Prostaglandin G/H synthase 1
MOL001458	coptisine	Potassium voltage-gated channel subfamily H member 2
MOL001458	coptisine	Estrogen receptor
MOL001458	coptisine	Androgen receptor
MOL001458	coptisine	Sodium channel protein type 5 subunit alpha
MOL001458	coptisine	Prostaglandin G/H synthase 2
MOL001458	coptisine	Nitric-oxide synthase, endothelial
MOL001458	coptisine	Trypsin-1
MOL002894	berberrubine	Nitric oxide synthase, inducible
MOL002894	berberrubine	Prostaglandin G/H synthase 1
MOL002894	berberrubine	Potassium voltage-gated channel subfamily H member 2
MOL002894	berberrubine	Estrogen receptor
MOL002894	berberrubine	Androgen receptor
MOL002894	berberrubine	Sodium channel protein type 5 subunit alpha
MOL002894	berberrubine	Prostaglandin G/H synthase 2
MOL002894	berberrubine	Nitric-oxide synthase, endothelial
MOL002894	berberrubine	Retinoic acid receptor RXR-alpha
MOL002894	berberrubine	mRNA of PKA Catalytic Subunit C-alpha
MOL002894	berberrubine	Trypsin-1
MOL002894	berberrubine	Nuclear receptor coactivator 2
MOL002894	berberrubine	Calmodulin
MOL002904	Berlambine	Nitric oxide synthase, inducible
MOL002904	Berlambine	Prostaglandin G/H synthase 1
MOL002904	Berlambine	Muscarinic acetylcholine receptor M3
MOL002904	Berlambine	Potassium voltage-gated channel subfamily H member 2
MOL002904	Berlambine	Androgen receptor
MOL002904	Berlambine	Sodium channel protein type 5 subunit alpha
MOL002904	Berlambine	Coagulation factor Xa
MOL002904	Berlambine	Prostaglandin G/H synthase 2
MOL002904	Berlambine	Nitric-oxide synthase, endothelial
MOL002904	Berlambine	Coagulation factor VII
MOL002904	Berlambine	Retinoic acid receptor RXR-alpha
MOL002904	Berlambine	Alpha-1B adrenergic receptor
MOL002904	Berlambine	Beta-2 adrenergic receptor
MOL002904	Berlambine	Alpha-1D adrenergic receptor
MOL002904	Berlambine	Heat shock protein HSP 90
MOL002904	Berlambine	mRNA of PKA Catalytic Subunit C-alpha
MOL002904	Berlambine	Trypsin-1
MOL002904	Berlambine	Nuclear receptor coactivator 2
MOL002904	Berlambine	Calcium-activated potassium channel subunit alpha 1
MOL002904	Berlambine	Calmodulin
MOL001454	berberine	Nitric oxide synthase, inducible
MOL001454	berberine	Prostaglandin G/H synthase 1
MOL001454	berberine	Potassium voltage-gated channel subfamily H member 2
MOL001454	berberine	Estrogen receptor
MOL001454	berberine	Androgen receptor
MOL001454	berberine	Sodium channel protein type 5 subunit alpha
MOL001454	berberine	Coagulation factor Xa
MOL001454	berberine	Prostaglandin G/H synthase 2
MOL001454	berberine	Nitric-oxide synthase, endothelial
MOL001454	berberine	Retinoic acid receptor RXR-alpha
MOL001454	berberine	Beta-2 adrenergic receptor
MOL001454	berberine	Heat shock protein HSP 90
MOL001454	berberine	mRNA of PKA Catalytic Subunit C-alpha
MOL001454	berberine	Trypsin-1
MOL001454	berberine	Nuclear receptor coactivator 2
MOL001454	berberine	cAMP and cAMP-inhibited cGMP 3',5'-cyclic phosphodiesterase 10A
MOL001454	berberine	Calmodulin
MOL002897	epiberberine	Nitric oxide synthase, inducible
MOL002897	epiberberine	Potassium voltage-gated channel subfamily H member 2
MOL002897	epiberberine	Estrogen receptor
MOL002897	epiberberine	Androgen receptor
MOL002897	epiberberine	Prostaglandin G/H synthase 2
MOL002897	epiberberine	Nitric-oxide synthase, endothelial
MOL002897	epiberberine	Retinoic acid receptor RXR-alpha
MOL002897	epiberberine	mRNA of PKA Catalytic Subunit C-alpha
MOL002897	epiberberine	Trypsin-1
MOL002897	epiberberine	Nuclear receptor coactivator 2
MOL002897	epiberberine	cAMP and cAMP-inhibited cGMP 3',5'-cyclic phosphodiesterase 10A
MOL002668	Worenine	Nitric oxide synthase, inducible
MOL002668	Worenine	Prostaglandin G/H synthase 1
MOL002668	Worenine	Estrogen receptor
MOL002668	Worenine	Androgen receptor
MOL002668	Worenine	Prostaglandin G/H synthase 2
MOL002668	Worenine	Serine/threonine-protein kinase Chk1
MOL002668	Worenine	Proto-oncogene serine/threonine-protein kinase Pim-1
MOL002903	(R)-Canadine	Prostaglandin G/H synthase 1
MOL002903	(R)-Canadine	Muscarinic acetylcholine receptor M3
MOL002903	(R)-Canadine	Potassium voltage-gated channel subfamily H member 2
MOL002903	(R)-Canadine	Muscarinic acetylcholine receptor M1
MOL002903	(R)-Canadine	Sodium channel protein type 5 subunit alpha
MOL002903	(R)-Canadine	Coagulation factor Xa
MOL002903	(R)-Canadine	Muscarinic acetylcholine receptor M5
MOL002903	(R)-Canadine	Prostaglandin G/H synthase 2
MOL002903	(R)-Canadine	5-hydroxytryptamine receptor 3A
MOL002903	(R)-Canadine	Alpha-2C adrenergic receptor
MOL002903	(R)-Canadine	Muscarinic acetylcholine receptor M4
MOL002903	(R)-Canadine	Delta-type opioid receptor
MOL002903	(R)-Canadine	5-hydroxytryptamine 2A receptor
MOL002903	(R)-Canadine	5-hydroxytryptamine 2C receptor
MOL002903	(R)-Canadine	Alpha-1B adrenergic receptor
MOL002903	(R)-Canadine	Sodium-dependent dopamine transporter
MOL002903	(R)-Canadine	Beta-2 adrenergic receptor
MOL002903	(R)-Canadine	Alpha-1D adrenergic receptor
MOL002903	(R)-Canadine	Sodium-dependent serotonin transporter
MOL002903	(R)-Canadine	Mu-type opioid receptor
MOL002903	(R)-Canadine	Heat shock protein HSP 90
MOL002903	(R)-Canadine	mRNA of PKA Catalytic Subunit C-alpha
MOL002903	(R)-Canadine	cAMP and cAMP-inhibited cGMP 3',5'-cyclic phosphodiesterase 10A
MOL002903	(R)-Canadine	Calmodulin
MOL002903	(R)-Canadine	Dopamine D1 receptor
MOL002903	(R)-Canadine	D(1B) dopamine receptor
MOL002903	(R)-Canadine	Retinoic acid receptor RXR-alpha
MOL002903	(R)-Canadine	Sodium-dependent noradrenaline transporter
MOL002903	(R)-Canadine	Alpha-1A adrenergic receptor
MOL002903	(R)-Canadine	Muscarinic acetylcholine receptor M2
MOL002903	(R)-Canadine	Calcium-activated potassium channel subunit alpha 1
MOL000098	quercetin	Prostaglandin G/H synthase 1	validated
MOL000098	quercetin	Androgen receptor	validated
MOL000098	quercetin	Peroxisome proliferator activated receptor gamma
MOL000098	quercetin	Prostaglandin G/H synthase 2	validated
MOL000098	quercetin	Heat shock protein HSP 90
MOL000098	quercetin	Phosphatidylinositol-4,5-bisphosphate 3-kinase catalytic subunit, gamma isoform
MOL000098	quercetin	Nuclear receptor coactivator 2
MOL000098	quercetin	Dipeptidyl peptidase IV
MOL000098	quercetin	Aldose reductase
MOL000098	quercetin	Trypsin-1
MOL000098	quercetin	DNA topoisomerase II
MOL000098	quercetin	Thrombin
MOL000098	quercetin	Potassium voltage-gated channel subfamily H member 2
MOL000098	quercetin	Sodium channel protein type 5 subunit alpha
MOL000098	quercetin	Coagulation factor Xa
MOL000098	quercetin	Beta-2 adrenergic receptor
MOL000098	quercetin	Stromelysin-1
MOL000098	quercetin	mRNA of PKA Catalytic Subunit C-alpha
MOL000098	quercetin	Coagulation factor VII
MOL000098	quercetin	Nitric-oxide synthase, endothelial
MOL000098	quercetin	Retinoic acid receptor RXR-alpha
MOL000098	quercetin	Acetylcholinesterase
MOL000098	quercetin	Gamma-aminobutyric acid receptor subunit alpha-1
MOL000098	quercetin	Amine oxidase [flavin-containing] B
MOL000098	quercetin	Transcription factor p65	validated
MOL000098	quercetin	Epidermal growth factor receptor	validated
MOL000098	quercetin	RAC-alpha serine/threonine-protein kinase	validated
MOL000098	quercetin	Vascular endothelial growth factor A	validated
MOL000098	quercetin	G1/S-specific cyclin-D1
MOL000098	quercetin	Apoptosis regulator Bcl-2	validated
MOL000098	quercetin	Bcl-2-like protein 1	validated
MOL000098	quercetin	Proto-oncogene c-Fos	validated
MOL000098	quercetin	Cyclin-dependent kinase inhibitor 1	validated
MOL000098	quercetin	Eukaryotic translation initiation factor 6	validated
MOL000098	quercetin	Apoptosis regulator BAX	validated
MOL000098	quercetin	Caspase-9	validated
MOL000098	quercetin	Urokinase-type plasminogen activator	validated
MOL000098	quercetin	72 kDa type IV collagenase	validated
MOL000098	quercetin	Matrix metalloproteinase-9	validated
MOL000098	quercetin	Mitogen-activated protein kinase 1	validated
MOL000098	quercetin	Interleukin-10	validated
MOL000098	quercetin	Pro-epidermal growth factor	validated
MOL000098	quercetin	Retinoblastoma-associated protein	validated
MOL000098	quercetin	Tumor necrosis factor
MOL000098	quercetin	Transcription factor AP-1	validated
MOL000098	quercetin	Interleukin-6	validated
MOL000098	quercetin	Cyclin-dependent kinase inhibitor 2A, isoforms 1/2/3	validated
MOL000098	quercetin	Activator of 90 kDa heat shock protein ATPase homolog 1	validated
MOL000098	quercetin	Caspase-3	validated
MOL000098	quercetin	Cellular tumor antigen p53	validated
MOL000098	quercetin	ETS domain-containing protein Elk-1	validated
MOL000098	quercetin	NF-kappa-B inhibitor alpha	validated
MOL000098	quercetin	NADPH--cytochrome P450 reductase	validated
MOL000098	quercetin	Ornithine decarboxylase	validated
MOL000098	quercetin	Xanthine dehydrogenase/oxidase	validated
MOL000098	quercetin	Caspase-8	validated
MOL000098	quercetin	DNA topoisomerase 1	validated
MOL000098	quercetin	RAF proto-oncogene serine/threonine-protein kinase	validated
MOL000098	quercetin	Superoxide dismutase [Cu-Zn]
MOL000098	quercetin	Protein kinase C alpha type	validated
MOL000098	quercetin	Interstitial collagenase	validated
MOL000098	quercetin	Hypoxia-inducible factor 1-alpha	validated
MOL000098	quercetin	Signal transducer and activator of transcription 1-alpha/beta	validated
MOL000098	quercetin	Protein CBFA2T1	validated
MOL000098	quercetin	Probable E3 ubiquitin-protein ligase HERC5	validated
MOL000098	quercetin	Cell division control protein 2 homolog	validated
MOL000098	quercetin	78 kDa glucose-regulated protein	validated
MOL000098	quercetin	Receptor tyrosine-protein kinase erbB-2	validated
MOL000098	quercetin	Peroxisome proliferator-activated receptor gamma	validated
MOL000098	quercetin	Acetyl-CoA carboxylase 1	validated
MOL000098	quercetin	Heme oxygenase 1	validated
MOL000098	quercetin	Cytochrome P450 3A4	validated
MOL000098	quercetin	Cytochrome P450 1A2	validated
MOL000098	quercetin	Caveolin-1
MOL000098	quercetin	Myc proto-oncogene protein	validated
MOL000098	quercetin	Tissue factor	validated
MOL000098	quercetin	Gap junction alpha-1 protein	validated
MOL000098	quercetin	Cytochrome P450 1A1	validated
MOL000098	quercetin	Intercellular adhesion molecule 1	validated
MOL000098	quercetin	Interleukin-1 beta	validated
MOL000098	quercetin	C-C motif chemokine 2	validated
MOL000098	quercetin	E-selectin	validated
MOL000098	quercetin	Vascular cell adhesion protein 1	validated
MOL000098	quercetin	Prostaglandin E2 receptor EP3 subtype	validated
MOL000098	quercetin	Interleukin-8	validated
MOL000098	quercetin	Protein kinase C beta type	validated
MOL000098	quercetin	Baculoviral IAP repeat-containing protein 5	validated
MOL000098	quercetin	Dual oxidase 2	validated
MOL000098	quercetin	Nitric oxide synthase, endothelial
MOL000098	quercetin	Heat shock protein beta-1	validated
MOL000098	quercetin	Transforming growth factor beta-1	validated
MOL000098	quercetin	Estrogen sulfotransferase	validated
MOL000098	quercetin	Maltase-glucoamylase, intestinal	validated
MOL000098	quercetin	Interleukin-2	validated
MOL000098	quercetin	Nuclear receptor subfamily 1 group I member 2	validated
MOL000098	quercetin	Cytochrome P450 1B1	validated
MOL000098	quercetin	G2/mitotic-specific cyclin-B1	validated
MOL000098	quercetin	Tissue-type plasminogen activator	validated
MOL000098	quercetin	Thrombomodulin	validated
MOL000098	quercetin	Plasminogen activator inhibitor 1	validated
MOL000098	quercetin	Collagen alpha-1(I) chain	validated
MOL000098	quercetin	Interferon gamma	validated
MOL000098	quercetin	Arachidonate 5-lipoxygenase	validated
MOL000098	quercetin	Phosphatidylinositol-3,4,5-trisphosphate 3-phosphatase and dual-specificity protein phosphatase PTEN
MOL000098	quercetin	Interleukin-1 alpha	validated
MOL000098	quercetin	Myeloperoxidase	validated
MOL000098	quercetin	DNA topoisomerase 2-alpha	validated
MOL000098	quercetin	Neutrophil cytosol factor 1	validated
MOL000098	quercetin	ATP-binding cassette sub-family G member 2	validated
MOL000098	quercetin	Hyaluronan synthase 2	validated
MOL000098	quercetin	Glutathione S-transferase P	validated
MOL000098	quercetin	Nuclear factor erythroid 2-related factor 2	validated
MOL000098	quercetin	NAD(P)H dehydrogenase [quinone] 1	validated
MOL000098	quercetin	Poly [ADP-ribose] polymerase 1	validated
MOL000098	quercetin	Aryl hydrocarbon receptor	validated
MOL000098	quercetin	26S proteasome non-ATPase regulatory subunit 3	validated
MOL000098	quercetin	Solute carrier family 2, facilitated glucose transporter member 4	validated
MOL000098	quercetin	Collagen alpha-1(III) chain	validated
MOL000098	quercetin	DNA gyrase subunit B
MOL000098	quercetin	C-X-C motif chemokine 11	validated
MOL000098	quercetin	C-X-C motif chemokine 2	validated
MOL000098	quercetin	DDB1- and CUL4-associated factor 5	validated
MOL000098	quercetin	Nuclear receptor subfamily 1 group I member 3	validated
MOL000098	quercetin	Serine/threonine-protein kinase Chk2	validated
MOL000098	quercetin	Insulin receptor	validated
MOL000098	quercetin	Claudin-4	validated
MOL000098	quercetin	Peroxisome proliferator-activated receptor alpha	validated
MOL000098	quercetin	Peroxisome proliferator-activated receptor delta	validated
MOL000098	quercetin	Heat shock factor protein 1	validated
MOL000098	quercetin	C-reactive protein	validated
MOL000098	quercetin	C-X-C motif chemokine 10	validated
MOL000098	quercetin	Inhibitor of nuclear factor kappa-B kinase subunit alpha	validated
MOL000098	quercetin	Osteopontin	validated
MOL000098	quercetin	Runt-related transcription factor 2
MOL000098	quercetin	Ras association domain-containing protein 1	validated
MOL000098	quercetin	Transcription factor E2F1	validated
MOL000098	quercetin	Transcription factor E2F2	validated
MOL000098	quercetin	Prostatic acid phosphatase	validated
MOL000098	quercetin	Cathepsin D	validated
MOL000098	quercetin	Insulin-like growth factor-binding protein 3	validated
MOL000098	quercetin	Insulin-like growth factor II	validated
MOL000098	quercetin	CD40 ligand	validated
MOL000098	quercetin	Interferon regulatory factor 1	validated
MOL000098	quercetin	Receptor tyrosine-protein kinase erbB-3	validated
MOL000098	quercetin	Serum paraoxonase/arylesterase 1	validated
MOL000098	quercetin	Type I iodothyronine deiodinase	validated
MOL000098	quercetin	Procollagen C-endopeptidase enhancer 1	validated
MOL000098	quercetin	Puromycin-sensitive aminopeptidase	validated
MOL000098	quercetin	Hexokinase-2
MOL000098	quercetin	Homeobox protein Nkx-3.1	validated
MOL000098	quercetin	Ras GTPase-activating protein 1	validated
MOL000098	quercetin	Peroxidase C1A	validated
MOL000098	quercetin	Glutathione S-transferase Mu 1	validated
MOL000098	quercetin	Glutathione S-transferase Mu 2
MOL000622	Magnograndiolide	Gamma-aminobutyric-acid receptor alpha-2 subunit
MOL000622	Magnograndiolide	Gamma-aminobutyric acid receptor subunit alpha-1
MOL000622	Magnograndiolide	Glutamate receptor 2
MOL000622	Magnograndiolide	Gamma-aminobutyric-acid receptor subunit alpha-6
MOL000785	palmatine	Nitric oxide synthase, inducible
MOL000785	palmatine	Prostaglandin G/H synthase 1
MOL000785	palmatine	Potassium voltage-gated channel subfamily H member 2
MOL000785	palmatine	Estrogen receptor
MOL000785	palmatine	Androgen receptor
MOL000785	palmatine	Sodium channel protein type 5 subunit alpha
MOL000785	palmatine	Prostaglandin G/H synthase 2
MOL000785	palmatine	Nitric-oxide synthase, endothelial
MOL000785	palmatine	Retinoic acid receptor RXR-alpha
MOL000785	palmatine	Beta-2 adrenergic receptor
MOL000785	palmatine	Estrogen receptor beta
MOL000785	palmatine	Heat shock protein HSP 90
MOL000785	palmatine	Trypsin-1
MOL000785	palmatine	Proto-oncogene serine/threonine-protein kinase Pim-1
MOL000785	palmatine	Nuclear receptor coactivator 2
MOL000785	palmatine	Calmodulin
MOL000785	palmatine	mRNA of PKA Catalytic Subunit C-alpha
MOL000785	palmatine	Cell division protein kinase 2
MOL000785	palmatine	Coagulation factor VII
MOL002907	Corchoroside A_qt	Mineralocorticoid receptor
MOL002907	Corchoroside A_qt	Nuclear receptor coactivator 2
